# Supplementary material for: Selection and validation of reference genes for quantitative gene expression studies in Erythroxylum coca
Source: F1000Res. 2013 Feb 8;2:37. [Version 1] doi: 10.12688/f1000research.2-37.v1 (PMC3907153; doi:10.12688/f1000research.2-37.v1)
Supplement: Raw Ct values and relative quantities for Erythroxylum coca reference genes — Raw data based on Ct values obtained for each gene used in this study is provided. In addition, the calculated relative quantities for each gene tested in the different plant tissues is supplied as a separate file. NTC = Non template control (H20 control); STD = Standard for standard curve analysis; UNKN = Unknown (i.e. sample to quantify) [file f1000research-2-1225-s0000.tgz]

Archive with 10 entries (10 files):
- Actin.xls
- APT2.xls
- Ec10131.xls
- Ec6409.xls
- EF1alpha.xls
- Pex4.xls
- Pp2aa3.xls
- TPB1.xls
- EC11142.xls
- RelativeQuantities.xls
