# Supplementary material for: Selection and validation of reference genes for quantitative gene expression studies in Erythroxylum coca
Source: F1000Res. 2013 Feb 8;2:37. [Version 1] doi: 10.12688/f1000research.2-37.v1 (PMC3907153; doi:10.12688/f1000research.2-37.v1)
Supplement: Raw Ct values and relative quantities for Erythroxylum coca reference genes — Raw data based on Ct values obtained for each gene used in this study is provided. In addition, the calculated relative quantities for each gene tested in the different plant tissues is supplied as a separate file. NTC = Non template control (H20 control); STD = Standard for standard curve analysis; UNKN = Unknown (i.e. sample to quantify) [file f1000research-2-1225-s0000.tgz › Actin.xls]

## Sheet: Actin7tissue
Well	Type	Sample	Gene	Ct	Quantity
A1	UNKN	LeafBud_1	Actin	26.01
B1	UNKN	LeafBud_1	Actin	25.51
C1	UNKN	LeafBud_1	Actin	25.58
A2	UNKN	LeafBud_2	Actin	26.47
B2	UNKN	LeafBud_2	Actin	26.34
C2	UNKN	LeafBud_2	Actin	26.39
A3	UNKN	LeafBud_3	Actin	26.04
B3	UNKN	LeafBud_3	Actin	26.04
C3	UNKN	LeafBud_3	Actin	26.02
A4	UNKN	LeafStage1_1	Actin	26.47
B4	UNKN	LeafStage1_1	Actin	26.12
C4	UNKN	LeafStage1_1	Actin	26.46
A5	UNKN	LeafStage1_2	Actin	26.5
B5	UNKN	LeafStage1_2	Actin	26.01
C5	UNKN	LeafStage1_2	Actin	26.01
B6	UNKN	LeafStage1_3	Actin	26.29
C6	UNKN	LeafStage1_3	Actin	26.24
A7	UNKN	LeafStage2_1	Actin	27.74
B7	UNKN	LeafStage2_1	Actin	27.81
C7	UNKN	LeafStage2_1	Actin	27.63
A8	UNKN	LeafStage2_2	Actin	27.04
B8	UNKN	LeafStage2_2	Actin	26.83
C8	UNKN	LeafStage2_2	Actin	27.14
A9	UNKN	LeafStage2_3	Actin	26.92
B9	UNKN	LeafStage2_3	Actin	27.06
C9	UNKN	LeafStage2_3	Actin	27.33
D1	UNKN	LeafStage3_1	Actin	30.16
E1	UNKN	LeafStage3_1	Actin	30.06
F1	UNKN	LeafStage3_1	Actin	29.64
D2	UNKN	LeafStage3_2	Actin	29.1
E2	UNKN	LeafStage3_2	Actin	28.93
D3	UNKN	LeafStage3_3	Actin	29.36
E3	UNKN	LeafStage3_3	Actin	29.09
F3	UNKN	LeafStage3_3	Actin	29.33
D4	UNKN	Stem_1	Actin	27.32
E4	UNKN	Stem_1	Actin	27.13
F4	UNKN	Stem_1	Actin	27.24
D5	UNKN	Stem_2	Actin	26.81
E5	UNKN	Stem_2	Actin	27.34
F5	UNKN	Stem_2	Actin	27.02
D6	UNKN	Stem_3	Actin	27.62
E6	UNKN	Stem_3	Actin	27.17
F6	UNKN	Stem_3	Actin	27.52
D7	UNKN	Flower_1	Actin	28.18
E7	UNKN	Flower_1	Actin	27.52
F7	UNKN	Flower_1	Actin	27.82
D8	UNKN	Flower_2	Actin	27.2
E8	UNKN	Flower_2	Actin	27.14
F8	UNKN	Flower_2	Actin	27.42
D9	UNKN	Flower_3	Actin	27.67
E9	UNKN	Flower_3	Actin	27.59
F9	UNKN	Flower_3	Actin	27.78
G1	UNKN	Root_1	Actin	27.39
G2	UNKN	Root_1	Actin	27.46
G3	UNKN	Root_1	Actin	27.71
H1	UNKN	Root_2	Actin	28.21
H3	UNKN	Root_2	Actin	28.22
G4	UNKN	Root_3	Actin	28.21
G5	UNKN	Root_3	Actin	28.01
G6	UNKN	Root_3	Actin	28.07
H7	NTC	H2O	Actin
H8	NTC	H2O	Actin
H9	NTC	H2O	Actin
A10	STD	standardcurve	Actin	18.06	10000000
A11	STD	standardcurve	Actin	18.08	10000000
A12	STD	standardcurve	Actin	18.3	10000000
B10	STD	standardcurve	Actin	21.45	1000000
B11	STD	standardcurve	Actin	21.63	1000000
B12	STD	standardcurve	Actin	21.51	1000000
C10	STD	standardcurve	Actin	25.27	100000
C11	STD	standardcurve	Actin	25.38	100000
C12	STD	standardcurve	Actin	25.26	100000
D10	STD	standardcurve	Actin	27.97	10000
D12	STD	standardcurve	Actin	28.47	10000
E11	STD	standardcurve	Actin	31.93	1000
E12	STD	standardcurve	Actin	31.41	1000
