# Supplementary material for: Selection and validation of reference genes for quantitative gene expression studies in Erythroxylum coca
Source: F1000Res. 2013 Feb 8;2:37. [Version 1] doi: 10.12688/f1000research.2-37.v1 (PMC3907153; doi:10.12688/f1000research.2-37.v1)
Supplement: Raw Ct values and relative quantities for Erythroxylum coca reference genes — Raw data based on Ct values obtained for each gene used in this study is provided. In addition, the calculated relative quantities for each gene tested in the different plant tissues is supplied as a separate file. NTC = Non template control (H20 control); STD = Standard for standard curve analysis; UNKN = Unknown (i.e. sample to quantify) [file f1000research-2-1225-s0000.tgz › APT2.xls]

## Sheet: APT2tissue
Well	Type	Sample	Gene	Ct	Quantity
A1	UNKN	LeafBud_1	APT2	26.99
B1	UNKN	LeafBud_1	APT2	26.84
C1	UNKN	LeafBud_1	APT2	26.72
A2	UNKN	LeafBud_2	APT2	27.77
B2	UNKN	LeafBud_2	APT2	27.87
C2	UNKN	LeafBud_2	APT2	27.74
A3	UNKN	LeafBud_3	APT2	27.52
B3	UNKN	LeafBud_3	APT2	27.76
C3	UNKN	LeafBud_3	APT2	27.43
A4	UNKN	LeafStage1_1	APT2	27.67
B4	UNKN	LeafStage1_1	APT2	28.01
C4	UNKN	LeafStage1_1	APT2	27.92
A5	UNKN	LeafStage1_2	APT2	27.25
B5	UNKN	LeafStage1_2	APT2	27.25
C5	UNKN	LeafStage1_2	APT2	27.47
A6	UNKN	LeafStage1_3	APT2	27.6
B6	UNKN	LeafStage1_3	APT2	27.47
C6	UNKN	LeafStage1_3	APT2	27.66
A7	UNKN	LeafStage2_1	APT2	29.8
B7	UNKN	LeafStage2_1	APT2	29.49
C7	UNKN	LeafStage2_1	APT2	29.51
A8	UNKN	LeafStage2_2	APT2	29.35
B8	UNKN	LeafStage2_2	APT2	29.27
C8	UNKN	LeafStage2_2	APT2	29.48
A9	UNKN	LeafStage2_3	APT2	29.14
B9	UNKN	LeafStage2_3	APT2	29.36
C9	UNKN	LeafStage2_3	APT2	28.95
D1	UNKN	LeafStage3_1	APT2	30.81
E1	UNKN	LeafStage3_1	APT2	30.93
F1	UNKN	LeafStage3_1	APT2	30.75
D2	UNKN	LeafStage3_2	APT2	31.24
E2	UNKN	LeafStage3_2	APT2	30.82
F2	UNKN	LeafStage3_2	APT2	30.97
E3	UNKN	LeafStage3_3	APT2	30.78
F3	UNKN	LeafStage3_3	APT2	30.76
D4	UNKN	Stem_1	APT2	27.78
E4	UNKN	Stem_1	APT2	27.72
F4	UNKN	Stem_1	APT2	27.89
D5	UNKN	Stem_2	APT2	27.64
E5	UNKN	Stem_2	APT2	27.71
F5	UNKN	Stem_2	APT2	27.82
D6	UNKN	Stem_3	APT2	27.4
E6	UNKN	Stem_3	APT2	27.38
F6	UNKN	Stem_3	APT2	27.4
D7	UNKN	Flower_1	APT2	29.79
E7	UNKN	Flower_1	APT2	29.94
F7	UNKN	Flower_1	APT2	29.8
D8	UNKN	Flower_2	APT2	29.65
E8	UNKN	Flower_2	APT2	29.57
F8	UNKN	Flower_2	APT2	29.66
D9	UNKN	Flower_3	APT2	29.84
E9	UNKN	Flower_3	APT2	29.54
F9	UNKN	Flower_3	APT2	29.37
G1	UNKN	Root_1	APT2	28.86
G2	UNKN	Root_1	APT2	28.78
G3	UNKN	Root_1	APT2	29.08
H1	UNKN	Root_2	APT2	29.4
H2	UNKN	Root_2	APT2	29.33
H3	UNKN	Root_2	APT2	29.44
G4	UNKN	Root_3	APT2	29.65
G5	UNKN	Root_3	APT2	29.38
G6	UNKN	Root_3	APT2	29.39
H7	NTC	H2O	APT2
H8	NTC	H2O	APT2
H9	NTC	H2O	APT2
A10	STD	standardcurve	APT2	22.28	281000
A11	STD	standardcurve	APT2	22.19	281000
A12	STD	standardcurve	APT2	22.29	281000
B10	STD	standardcurve	APT2	24.82	46800
B11	STD	standardcurve	APT2	24.86	46800
B12	STD	standardcurve	APT2	24.62	46800
C10	STD	standardcurve	APT2	27.78	7800
C11	STD	standardcurve	APT2	27.82	7800
C12	STD	standardcurve	APT2	27.73	7800
D10	STD	standardcurve	APT2	30.6	1300
D11	STD	standardcurve	APT2	29.92	1300
D12	STD	standardcurve	APT2	30.59	1300
E10	STD	standardcurve	APT2	34.11	216
E12	STD	standardcurve	APT2	33.51	216
