# Supplementary material for: Selection and validation of reference genes for quantitative gene expression studies in Erythroxylum coca
Source: F1000Res. 2013 Feb 8;2:37. [Version 1] doi: 10.12688/f1000research.2-37.v1 (PMC3907153; doi:10.12688/f1000research.2-37.v1)
Supplement: Raw Ct values and relative quantities for Erythroxylum coca reference genes — Raw data based on Ct values obtained for each gene used in this study is provided. In addition, the calculated relative quantities for each gene tested in the different plant tissues is supplied as a separate file. NTC = Non template control (H20 control); STD = Standard for standard curve analysis; UNKN = Unknown (i.e. sample to quantify) [file f1000research-2-1225-s0000.tgz › Ec10131.xls]

## Sheet: 10131tissue
Well	Type	Sample	Gene	Ct	Quantity
A1	UNKN	LeafBud_1	Ec10131	25.95
B1	UNKN	LeafBud_1	Ec10131	25.99
C1	UNKN	LeafBud_1	Ec10131	25.87
A2	UNKN	LeafBud_2	Ec10131	26.46
B2	UNKN	LeafBud_2	Ec10131	27
C2	UNKN	LeafBud_2	Ec10131	26.55
A3	UNKN	LeafBud_3	Ec10131	27.08
B3	UNKN	LeafBud_3	Ec10131	26.86
C3	UNKN	LeafBud_3	Ec10131	26.71
A4	UNKN	LeafStage1_1	Ec10131	26.47
B4	UNKN	LeafStage1_1	Ec10131	26.27
C4	UNKN	LeafStage1_1	Ec10131	26.44
A5	UNKN	LeafStage1_2	Ec10131	26.2
B5	UNKN	LeafStage1_2	Ec10131	26
C5	UNKN	LeafStage1_2	Ec10131	26.38
A6	UNKN	LeafStage1_3	Ec10131	26.38
B6	UNKN	LeafStage1_3	Ec10131	26.64
C6	UNKN	LeafStage1_3	Ec10131	26.19
A7	UNKN	LeafStage2_1	Ec10131	26.11
B7	UNKN	LeafStage2_1	Ec10131	26.01
C7	UNKN	LeafStage2_1	Ec10131	25.9
A8	UNKN	LeafStage2_2	Ec10131	25.87
B8	UNKN	LeafStage2_2	Ec10131	25.8
C8	UNKN	LeafStage2_2	Ec10131	25.57
A9	UNKN	LeafStage2_3	Ec10131	25.98
B9	UNKN	LeafStage2_3	Ec10131	25.58
C9	UNKN	LeafStage2_3	Ec10131	25.9
D1	UNKN	LeafStage3_1	Ec10131	26.45
E1	UNKN	LeafStage3_1	Ec10131	26.36
F1	UNKN	LeafStage3_1	Ec10131	26.58
D2	UNKN	LeafStage3_2	Ec10131	26.64
E2	UNKN	LeafStage3_2	Ec10131	26.55
F2	UNKN	LeafStage3_2	Ec10131	26.53
D3	UNKN	LeafStage3_3	Ec10131	26.52
F3	UNKN	LeafStage3_3	Ec10131	26.39
D4	UNKN	Stem_1	Ec10131	27.26
E4	UNKN	Stem_1	Ec10131	27.61
F4	UNKN	Stem_1	Ec10131	27.09
D5	UNKN	Stem_2	Ec10131	26.99
E5	UNKN	Stem_2	Ec10131	26.8
F5	UNKN	Stem_2	Ec10131	26.9
D6	UNKN	Stem_3	Ec10131	26.87
E6	UNKN	Stem_3	Ec10131	26.81
F6	UNKN	Stem_3	Ec10131	26.86
D7	UNKN	Flower_1	Ec10131	27.44
E7	UNKN	Flower_1	Ec10131	27.36
F7	UNKN	Flower_1	Ec10131	27.4
D8	UNKN	Flower_2	Ec10131	26.88
E8	UNKN	Flower_2	Ec10131	26.83
F8	UNKN	Flower_2	Ec10131	26.97
D9	UNKN	Flower_3	Ec10131	27.11
E9	UNKN	Flower_3	Ec10131	27.19
F9	UNKN	Flower_3	Ec10131	27.02
G1	UNKN	Root_1	Ec10131	27.95
G2	UNKN	Root_1	Ec10131	27.43
G3	UNKN	Root_1	Ec10131	27.69
H1	UNKN	Root_2	Ec10131	28.02
H2	UNKN	Root_2	Ec10131	28.09
H3	UNKN	Root_2	Ec10131	28.27
G4	UNKN	Root_3	Ec10131	28.28
G5	UNKN	Root_3	Ec10131	27.82
G6	UNKN	Root_3	Ec10131	28.17
H7	NTC	H2O	Ec10131
H8	NTC	H2O	Ec10131
H9	NTC	H2O	Ec10131
A10	STD	standardcurve	Ec10131	19.75	10000000
A11	STD	standardcurve	Ec10131	19.76	10000000
A12	STD	standardcurve	Ec10131	19.93	10000000
B10	STD	standardcurve	Ec10131	24.78	1000000
B11	STD	standardcurve	Ec10131	24.79	1000000
B12	STD	standardcurve	Ec10131	24.8	1000000
C10	STD	standardcurve	Ec10131	28	100000
C11	STD	standardcurve	Ec10131	27.88	100000
C12	STD	standardcurve	Ec10131	27.97	100000
D10	STD	standardcurve	Ec10131	32.28	10000
D11	STD	standardcurve	Ec10131	31.8	10000
D12	STD	standardcurve	Ec10131	31.74	10000
