# Supplementary material for: Selection and validation of reference genes for quantitative gene expression studies in Erythroxylum coca
Source: F1000Res. 2013 Feb 8;2:37. [Version 1] doi: 10.12688/f1000research.2-37.v1 (PMC3907153; doi:10.12688/f1000research.2-37.v1)
Supplement: Raw Ct values and relative quantities for Erythroxylum coca reference genes — Raw data based on Ct values obtained for each gene used in this study is provided. In addition, the calculated relative quantities for each gene tested in the different plant tissues is supplied as a separate file. NTC = Non template control (H20 control); STD = Standard for standard curve analysis; UNKN = Unknown (i.e. sample to quantify) [file f1000research-2-1225-s0000.tgz › Ec6409.xls]

## Sheet: 6409tissue
Well	Type	Sample	Gene	Ct	Quantity
A1	UNKN	LeafBud_1	Ec6409	27.79
B1	UNKN	LeafBud_1	Ec6409	27.59
C1	UNKN	LeafBud_1	Ec6409	27.56
A2	UNKN	LeafBud_2	Ec6409	27.99
B2	UNKN	LeafBud_2	Ec6409	28.19
C2	UNKN	LeafBud_2	Ec6409	28
A3	UNKN	LeafBud_3	Ec6409	28.31
B3	UNKN	LeafBud_3	Ec6409	28.18
C3	UNKN	LeafBud_3	Ec6409	28.33
A4	UNKN	LeafStage1_1	Ec6409	27.6
B4	UNKN	LeafStage1_1	Ec6409	27.83
C4	UNKN	LeafStage1_1	Ec6409	27.71
A5	UNKN	LeafStage1_2	Ec6409	27.14
B5	UNKN	LeafStage1_2	Ec6409	27.51
C5	UNKN	LeafStage1_2	Ec6409	27.62
A6	UNKN	LeafStage1_3	Ec6409	27.82
B6	UNKN	LeafStage1_3	Ec6409	27.73
C6	UNKN	LeafStage1_3	Ec6409	27.62
A7	UNKN	LeafStage2_1	Ec6409	27.74
B7	UNKN	LeafStage2_1	Ec6409	27.57
C7	UNKN	LeafStage2_1	Ec6409	27.96
A8	UNKN	LeafStage2_2	Ec6409	27.35
B8	UNKN	LeafStage2_2	Ec6409	27.32
C8	UNKN	LeafStage2_2	Ec6409	27.52
A9	UNKN	LeafStage2_3	Ec6409	27.69
B9	UNKN	LeafStage2_3	Ec6409	27.62
C9	UNKN	LeafStage2_3	Ec6409	27.65
D1	UNKN	LeafStage3_1	Ec6409	28.59
E1	UNKN	LeafStage3_1	Ec6409	28.51
F1	UNKN	LeafStage3_1	Ec6409	28.65
D2	UNKN	LeafStage3_2	Ec6409	28.68
E2	UNKN	LeafStage3_2	Ec6409	28.65
F2	UNKN	LeafStage3_2	Ec6409	28.69
D3	UNKN	LeafStage3_3	Ec6409	28.73
E3	UNKN	LeafStage3_3	Ec6409	28.83
F3	UNKN	LeafStage3_3	Ec6409	28.72
D4	UNKN	Stem_1	Ec6409	28.69
E4	UNKN	Stem_1	Ec6409	28.9
F4	UNKN	Stem_1	Ec6409	28.99
D5	UNKN	Stem_2	Ec6409	28.8
E5	UNKN	Stem_2	Ec6409	28.69
F5	UNKN	Stem_2	Ec6409	28.86
D6	UNKN	Stem_3	Ec6409	28.45
E6	UNKN	Stem_3	Ec6409	28.78
F6	UNKN	Stem_3	Ec6409	28.8
D7	UNKN	Flower_1	Ec6409	28.52
F7	UNKN	Flower_1	Ec6409	28.98
D8	UNKN	Flower_2	Ec6409	28.82
E8	UNKN	Flower_2	Ec6409	28.76
F8	UNKN	Flower_2	Ec6409	28.73
D9	UNKN	Flower_3	Ec6409	28.99
E9	UNKN	Flower_3	Ec6409	29
F9	UNKN	Flower_3	Ec6409	28.84
G1	UNKN	Root_1	Ec6409	29.59
G2	UNKN	Root_1	Ec6409	29.91
G3	UNKN	Root_1	Ec6409	29.76
H1	UNKN	Root_2	Ec6409	29.69
H2	UNKN	Root_2	Ec6409	29.99
H3	UNKN	Root_2	Ec6409	29.89
G4	UNKN	Root_3	Ec6409	30.03
G5	UNKN	Root_3	Ec6409	29.87
G6	UNKN	Root_3	Ec6409	29.92
H7	NTC	H2O	Ec6409
H8	NTC	H2O	Ec6409
H9	NTC	H2O	Ec6409
A10	STD	standardcurve	Ec6409	20.03	10000000
A11	STD	standardcurve	Ec6409	19.92	10000000
A12	STD	standardcurve	Ec6409	19.98	10000000
B10	STD	standardcurve	Ec6409	23.6	1000000
B11	STD	standardcurve	Ec6409	23.76	1000000
B12	STD	standardcurve	Ec6409	23.82	1000000
C10	STD	standardcurve	Ec6409	27.14	100000
C11	STD	standardcurve	Ec6409	27.38	100000
C12	STD	standardcurve	Ec6409	27.37	100000
D10	STD	standardcurve	Ec6409	30.81	10000
D11	STD	standardcurve	Ec6409	30.84	10000
D12	STD	standardcurve	Ec6409	30.87	10000
E10	STD	standardcurve	Ec6409	34.09	1000
E12	STD	standardcurve	Ec6409	33.75	1000
