# Supplementary material for: Selection and validation of reference genes for quantitative gene expression studies in Erythroxylum coca
Source: F1000Res. 2013 Feb 8;2:37. [Version 1] doi: 10.12688/f1000research.2-37.v1 (PMC3907153; doi:10.12688/f1000research.2-37.v1)
Supplement: Raw Ct values and relative quantities for Erythroxylum coca reference genes — Raw data based on Ct values obtained for each gene used in this study is provided. In addition, the calculated relative quantities for each gene tested in the different plant tissues is supplied as a separate file. NTC = Non template control (H20 control); STD = Standard for standard curve analysis; UNKN = Unknown (i.e. sample to quantify) [file f1000research-2-1225-s0000.tgz › EF1alpha.xls]

## Sheet: EF1atissue
Well	Type	Sample	Gene	Ct	Quantity
A1	UNKN	LeafBud_1	EF1alpha	20.81
B1	UNKN	LeafBud_1	EF1alpha	20.84
C1	UNKN	LeafBud_1	EF1alpha	21.02
A2	UNKN	LeafBud_2	EF1alpha	20.6
B2	UNKN	LeafBud_2	EF1alpha	20.68
C2	UNKN	LeafBud_2	EF1alpha	20.65
A3	UNKN	LeafBud_3	EF1alpha	20.51
B3	UNKN	LeafBud_3	EF1alpha	20.86
C3	UNKN	LeafBud_3	EF1alpha	20.19
A4	UNKN	LeafStage1_1	EF1alpha	20.17
B4	UNKN	LeafStage1_1	EF1alpha	20.09
C4	UNKN	LeafStage1_1	EF1alpha	19.8
B5	UNKN	LeafStage1_2	EF1alpha	19.41
C5	UNKN	LeafStage1_2	EF1alpha	19.52
A6	UNKN	LeafStage1_3	EF1alpha	19.54
B6	UNKN	LeafStage1_3	EF1alpha	19.91
C6	UNKN	LeafStage1_3	EF1alpha	19.26
A7	UNKN	LeafStage2_1	EF1alpha	21.31
B7	UNKN	LeafStage2_1	EF1alpha	21.32
C7	UNKN	LeafStage2_1	EF1alpha	21.04
A8	UNKN	LeafStage2_2	EF1alpha	20.72
B8	UNKN	LeafStage2_2	EF1alpha	20.69
C8	UNKN	LeafStage2_2	EF1alpha	20.81
A9	UNKN	LeafStage2_3	EF1alpha	20.61
B9	UNKN	LeafStage2_3	EF1alpha	20.77
C9	UNKN	LeafStage2_3	EF1alpha	20.93
D1	UNKN	LeafStage3_1	EF1alpha	21.48
E1	UNKN	LeafStage3_1	EF1alpha	21.48
F1	UNKN	LeafStage3_1	EF1alpha	21.5
D2	UNKN	LeafStage3_2	EF1alpha	21.76
E2	UNKN	LeafStage3_2	EF1alpha	21.78
F2	UNKN	LeafStage3_2	EF1alpha	21.86
D3	UNKN	LeafStage3_3	EF1alpha	21.89
E3	UNKN	LeafStage3_3	EF1alpha	21.82
F3	UNKN	LeafStage3_3	EF1alpha	21.84
D4	UNKN	Stem_1	EF1alpha	20.61
E4	UNKN	Stem_1	EF1alpha	21.01
F4	UNKN	Stem_1	EF1alpha	20.89
D5	UNKN	Stem_2	EF1alpha	20.15
E5	UNKN	Stem_2	EF1alpha	20.26
F5	UNKN	Stem_2	EF1alpha	20.48
D6	UNKN	Stem_3	EF1alpha	20.51
E6	UNKN	Stem_3	EF1alpha	20.45
F6	UNKN	Stem_3	EF1alpha	20.23
D7	UNKN	Flower_1	EF1alpha	21.72
E7	UNKN	Flower_1	EF1alpha	21.59
F7	UNKN	Flower_1	EF1alpha	21.68
D8	UNKN	Flower_2	EF1alpha	21.15
E8	UNKN	Flower_2	EF1alpha	21.35
F8	UNKN	Flower_2	EF1alpha	21.19
D9	UNKN	Flower_3	EF1alpha	21.26
E9	UNKN	Flower_3	EF1alpha	21.39
F9	UNKN	Flower_3	EF1alpha	21.44
G1	UNKN	Root_1	EF1alpha	20.07
G2	UNKN	Root_1	EF1alpha	20
G3	UNKN	Root_1	EF1alpha	19.81
H1	UNKN	Root_2	EF1alpha	21.74
H2	UNKN	Root_2	EF1alpha	21.62
H3	UNKN	Root_2	EF1alpha	21.83
G4	UNKN	Root_3	EF1alpha	21.48
G5	UNKN	Root_3	EF1alpha	21.24
G6	UNKN	Root_3	EF1alpha	21.26
H7	NTC	H2O	EF1alpha
H8	NTC	H2O	EF1alpha
H9	NTC	H2O	EF1alpha
A10	STD	standardcurve	EF1alpha	18.38	281000
A11	STD	standardcurve	EF1alpha	18.05	281000
A12	STD	standardcurve	EF1alpha	18.21	281000
B10	STD	standardcurve	EF1alpha	20.7	46800
B11	STD	standardcurve	EF1alpha	20.83	46800
B12	STD	standardcurve	EF1alpha	20.67	46800
C10	STD	standardcurve	EF1alpha	23.86	7800
C11	STD	standardcurve	EF1alpha	23.9	7800
C12	STD	standardcurve	EF1alpha	23.98	7800
D10	STD	standardcurve	EF1alpha	26.84	1300
D11	STD	standardcurve	EF1alpha	26.84	1300
D12	STD	standardcurve	EF1alpha	27.09	1300
E10	STD	standardcurve	EF1alpha	30.05	216
E11	STD	standardcurve	EF1alpha	29.9	216
E12	STD	standardcurve	EF1alpha	29.63	216
