# Supplementary material for: Selection and validation of reference genes for quantitative gene expression studies in Erythroxylum coca
Source: F1000Res. 2013 Feb 8;2:37. [Version 1] doi: 10.12688/f1000research.2-37.v1 (PMC3907153; doi:10.12688/f1000research.2-37.v1)
Supplement: Raw Ct values and relative quantities for Erythroxylum coca reference genes — Raw data based on Ct values obtained for each gene used in this study is provided. In addition, the calculated relative quantities for each gene tested in the different plant tissues is supplied as a separate file. NTC = Non template control (H20 control); STD = Standard for standard curve analysis; UNKN = Unknown (i.e. sample to quantify) [file f1000research-2-1225-s0000.tgz › Pex4.xls]

## Sheet: PEXtissue
Well	Type	Sample	Gene	Ct	Quantity
A1	UNKN	LeafBud_1	Pex4	20.77
B1	UNKN	LeafBud_1	Pex4	20.69
C1	UNKN	LeafBud_1	Pex4	20.82
A2	UNKN	LeafBud_2	Pex4	22.9
B2	UNKN	LeafBud_2	Pex4	23.03
C2	UNKN	LeafBud_2	Pex4	22.83
A3	UNKN	LeafBud_3	Pex4	22.47
B3	UNKN	LeafBud_3	Pex4	22.54
C3	UNKN	LeafBud_3	Pex4	22.56
A4	UNKN	LeafStage1_1	Pex4	21.26
B4	UNKN	LeafStage1_1	Pex4	21.27
C4	UNKN	LeafStage1_1	Pex4	21.26
A5	UNKN	LeafStage1_2	Pex4	21.51
B5	UNKN	LeafStage1_2	Pex4	21.57
C5	UNKN	LeafStage1_2	Pex4	21.58
A6	UNKN	LeafStage1_3	Pex4	21.31
B6	UNKN	LeafStage1_3	Pex4	21.45
C6	UNKN	LeafStage1_3	Pex4	21.31
A7	UNKN	LeafStage2_1	Pex4	23.18
B7	UNKN	LeafStage2_1	Pex4	23.18
C7	UNKN	LeafStage2_1	Pex4	23.14
A8	UNKN	LeafStage2_2	Pex4	21.62
B8	UNKN	LeafStage2_2	Pex4	21.57
C8	UNKN	LeafStage2_2	Pex4	21.61
A9	UNKN	LeafStage2_3	Pex4	21.4
B9	UNKN	LeafStage2_3	Pex4	21.22
C9	UNKN	LeafStage2_3	Pex4	21.27
D1	UNKN	LeafStage3_1	Pex4	21.01
E1	UNKN	LeafStage3_1	Pex4	20.73
F1	UNKN	LeafStage3_1	Pex4	20.84
D2	UNKN	LeafStage3_2	Pex4	25.55
E2	UNKN	LeafStage3_2	Pex4	25.35
F2	UNKN	LeafStage3_2	Pex4	25.53
D3	UNKN	LeafStage3_3	Pex4	25.21
E3	UNKN	LeafStage3_3	Pex4	25.23
F3	UNKN	LeafStage3_3	Pex4	25.17
D4	UNKN	Stem_1	Pex4	20.82
E4	UNKN	Stem_1	Pex4	20.95
F4	UNKN	Stem_1	Pex4	20.88
D5	UNKN	Stem_2	Pex4	20.69
E5	UNKN	Stem_2	Pex4	20.55
F5	UNKN	Stem_2	Pex4	20.65
D6	UNKN	Stem_3	Pex4	20.55
E6	UNKN	Stem_3	Pex4	20.75
F6	UNKN	Stem_3	Pex4	20.68
D7	UNKN	Flower_1	Pex4	24
E7	UNKN	Flower_1	Pex4	24.09
F7	UNKN	Flower_1	Pex4	23.87
D8	UNKN	Flower_2	Pex4	23.37
E8	UNKN	Flower_2	Pex4	23.33
F8	UNKN	Flower_2	Pex4	23.28
D9	UNKN	Flower_3	Pex4	23.27
E9	UNKN	Flower_3	Pex4	23.67
F9	UNKN	Flower_3	Pex4	23.16
G1	UNKN	Root_1	Pex4	22.6
G2	UNKN	Root_1	Pex4	22.52
G3	UNKN	Root_1	Pex4	22.69
H1	UNKN	Root_2	Pex4	25.94
H2	UNKN	Root_2	Pex4	25.97
H3	UNKN	Root_2	Pex4	25.89
G4	UNKN	Root_3	Pex4	20.97
G5	UNKN	Root_3	Pex4	20.93
G6	UNKN	Root_3	Pex4	20.8
H7	NTC	H2O	Pex4
H8	NTC	H2O	Pex4
H9	NTC	H2O	Pex4
A10	STD	standardcurve	Pex4	17.41	281000
A11	STD	standardcurve	Pex4	17.48	281000
A12	STD	standardcurve	Pex4	17.43	281000
B10	STD	standardcurve	Pex4	20.11	46800
B11	STD	standardcurve	Pex4	20.24	46800
B12	STD	standardcurve	Pex4	20.14	46800
C10	STD	standardcurve	Pex4	22.47	7800
C11	STD	standardcurve	Pex4	22.73	7800
C12	STD	standardcurve	Pex4	22.5	7800
D11	STD	standardcurve	Pex4	25.99	1300
D12	STD	standardcurve	Pex4	25.91	1300
E10	STD	standardcurve	Pex4	28.85	216
E11	STD	standardcurve	Pex4	28.6	216
E12	STD	standardcurve	Pex4	28.89	216
