# Supplementary material for: Selection and validation of reference genes for quantitative gene expression studies in Erythroxylum coca
Source: F1000Res. 2013 Feb 8;2:37. [Version 1] doi: 10.12688/f1000research.2-37.v1 (PMC3907153; doi:10.12688/f1000research.2-37.v1)
Supplement: Raw Ct values and relative quantities for Erythroxylum coca reference genes — Raw data based on Ct values obtained for each gene used in this study is provided. In addition, the calculated relative quantities for each gene tested in the different plant tissues is supplied as a separate file. NTC = Non template control (H20 control); STD = Standard for standard curve analysis; UNKN = Unknown (i.e. sample to quantify) [file f1000research-2-1225-s0000.tgz › Pp2aa3.xls]

## Sheet: PP2AA3tissue
Well	Type	Sample	Gene	Ct	Quantity
A1	UNKN	LeafBud_1	Pp2aa3	24.53
B1	UNKN	LeafBud_1	Pp2aa3	24.46
C1	UNKN	LeafBud_1	Pp2aa3	24.47
A2	UNKN	LeafBud_2	Pp2aa3	25.24
B2	UNKN	LeafBud_2	Pp2aa3	25.54
C2	UNKN	LeafBud_2	Pp2aa3	25.14
A3	UNKN	LeafBud_3	Pp2aa3	25.56
B3	UNKN	LeafBud_3	Pp2aa3	25.63
C3	UNKN	LeafBud_3	Pp2aa3	25.52
A4	UNKN	LeafStage1_1	Pp2aa3	25.18
B4	UNKN	LeafStage1_1	Pp2aa3	25.06
C4	UNKN	LeafStage1_1	Pp2aa3	25.19
A5	UNKN	LeafStage1_2	Pp2aa3	24.89
B5	UNKN	LeafStage1_2	Pp2aa3	24.95
C5	UNKN	LeafStage1_2	Pp2aa3	24.97
A6	UNKN	LeafStage1_3	Pp2aa3	25.32
B6	UNKN	LeafStage1_3	Pp2aa3	25.27
C6	UNKN	LeafStage1_3	Pp2aa3	25.08
A7	UNKN	LeafStage2_1	Pp2aa3	23.81
C7	UNKN	LeafStage2_1	Pp2aa3	24.61
B8	UNKN	LeafStage2_2	Pp2aa3	23.6
C8	UNKN	LeafStage2_2	Pp2aa3	23.67
A9	UNKN	LeafStage2_3	Pp2aa3	25
B9	UNKN	LeafStage2_3	Pp2aa3	24.68
C9	UNKN	LeafStage2_3	Pp2aa3	25.07
E1	UNKN	LeafStage3_1	Pp2aa3	26.36
F1	UNKN	LeafStage3_1	Pp2aa3	26.19
D2	UNKN	LeafStage3_2	Pp2aa3	26.02
E2	UNKN	LeafStage3_2	Pp2aa3	25.78
F2	UNKN	LeafStage3_2	Pp2aa3	25.89
D3	UNKN	LeafStage3_3	Pp2aa3	25.93
E3	UNKN	LeafStage3_3	Pp2aa3	25.9
D4	UNKN	Stem_1	Pp2aa3	26.17
E4	UNKN	Stem_1	Pp2aa3	26.28
F4	UNKN	Stem_1	Pp2aa3	26.21
D5	UNKN	Stem_2	Pp2aa3	25.58
E5	UNKN	Stem_2	Pp2aa3	25.78
F5	UNKN	Stem_2	Pp2aa3	25.84
D6	UNKN	Stem_3	Pp2aa3	25.84
E6	UNKN	Stem_3	Pp2aa3	25.88
F6	UNKN	Stem_3	Pp2aa3	25.81
D7	UNKN	Flower_1	Pp2aa3	25.83
E7	UNKN	Flower_1	Pp2aa3	25.63
F7	UNKN	Flower_1	Pp2aa3	26.03
D8	UNKN	Flower_2	Pp2aa3	25.64
E8	UNKN	Flower_2	Pp2aa3	25.48
F8	UNKN	Flower_2	Pp2aa3	25.99
D9	UNKN	Flower_3	Pp2aa3	25.95
E9	UNKN	Flower_3	Pp2aa3	25.65
F9	UNKN	Flower_3	Pp2aa3	25.86
G1	UNKN	Root_1	Pp2aa3	26.23
G2	UNKN	Root_1	Pp2aa3	26.44
G3	UNKN	Root_1	Pp2aa3	26.46
H1	UNKN	Root_2	Pp2aa3	26.65
H2	UNKN	Root_2	Pp2aa3	26.93
H3	UNKN	Root_2	Pp2aa3	26.97
G4	UNKN	Root_3	Pp2aa3	26.73
G5	UNKN	Root_3	Pp2aa3	26.67
G6	UNKN	Root_3	Pp2aa3	26.75
H7	NTC	H2O	Pp2aa3
H8	NTC	H2O	Pp2aa3
H9	NTC	H2O	Pp2aa3
A10	STD	standardcurve	Pp2aa3	19.13	281000
A11	STD	standardcurve	Pp2aa3	18.94	281000
A12	STD	standardcurve	Pp2aa3	18.91	281000
B10	STD	standardcurve	Pp2aa3	21.8	46800
B12	STD	standardcurve	Pp2aa3	22.05	46800
C10	STD	standardcurve	Pp2aa3	24.44	7800
C11	STD	standardcurve	Pp2aa3	24.43	7800
C12	STD	standardcurve	Pp2aa3	24.37	7800
D10	STD	standardcurve	Pp2aa3	28.12	1300
D11	STD	standardcurve	Pp2aa3	28.4	1300
D12	STD	standardcurve	Pp2aa3	28.35	1300
E11	STD	standardcurve	Pp2aa3	29.82	216
E12	STD	standardcurve	Pp2aa3	29.7	216
