# Supplementary material for: Selection and validation of reference genes for quantitative gene expression studies in Erythroxylum coca
Source: F1000Res. 2013 Feb 8;2:37. [Version 1] doi: 10.12688/f1000research.2-37.v1 (PMC3907153; doi:10.12688/f1000research.2-37.v1)
Supplement: Raw Ct values and relative quantities for Erythroxylum coca reference genes — Raw data based on Ct values obtained for each gene used in this study is provided. In addition, the calculated relative quantities for each gene tested in the different plant tissues is supplied as a separate file. NTC = Non template control (H20 control); STD = Standard for standard curve analysis; UNKN = Unknown (i.e. sample to quantify) [file f1000research-2-1225-s0000.tgz › RelativeQuantities.xls]

## Sheet: Sheet1
	Pex4	Pp2aa3	EF1α	TPB1	APT2	Actin	EC11142	Ec10131	Ec6409
LeafBud_1	140.3	42.44	228.2	13.81	62.93	635.4	13.01	35.13	74.03
LeafBud_2	34.91	25.28	264.7	8.11	34.33	393.8	6.28	23.06	56.6
LeafBud_3	45.63	21.31	286.2	8.05	39.74	500	4.57	20.3	49.25
LeafStage1_1	101.9	27.95	389.4	9.25	32.93	410	5.18	26.98	70.76
LeafStage1_2	84.45	31.83	484.2	9.92	46.51	462.3	5.28	30.38	86.08
LeafStage1_3	95.59	26.67	510.3	10.38	39.49	381.5	3.81	26.84	70.55
LeafStage2_1	29.94	39.54	186.1	8.35	10.84	161	4.29	33.91	69.16
LeafStage2_2	82.61	56.27	249.7	11.56	12.54	262.3	5.62	39.36	87.13
LeafStage2_3	99.44	32.6	246.1	8.77	14.46	244.5	4.05	37.75	73.81
LeafStage3_1	131.1	12.57	158	6.75	4.93	35.53	3.53	25.86	40.22
LeafStage3_2	6.94	17.37	131.1	8.54	4.43	55.53	3.99	24.24	37.92
LeafStage3_3	8.2	15.62	127.2	7.29	4.04	56.85	4.15	23.71	35.92
Stem_1	128.4	14.11	235.9	7.07	34.32	223.4	3.76	15.74	33.61
Stem_2	152.2	19.26	327.5	7.61	35.88	255.8	4.42	20.08	35.31
Stem_3	149.8	17.89	307.4	6.88	44.4	195.9	4.38	20.63	37.91
Flower_1	17.76	18.12	142.2	8.06	9.26	152.6	3.85	14.97	30.84
Flower_2	27.16	19.62	185.5	7.66	10.64	220.8	3.18	20.11	35.59
Flower_3	26.56	18.16	170.7	9.13	10.97	165.4	4.18	17.78	31.76
Root_1	43.77	12.83	402.2	3.28	16.95	184.1	2.7	12.68	18.83
Root_2	5.13	9.47	136.3	2.51	12.38	99.53	2.67	9.81	17.55
Root_3	125.7	10.29	174.6	2.88	11.73	124.3	2.17	10.1	16.64
